# Supplementary material for: Soil Microbial Co-Occurrence Patterns under Controlled-Release Urea and Fulvic Acid Applications
Source: Microorganisms. 2022 Sep 12;10(9):1823. doi: 10.3390/microorganisms10091823 (PMC9502011; doi:10.3390/microorganisms10091823)
Supplement: Supplementary file 1 [file microorganisms-10-01823-s001.zip]

Archive with 1 entries (1 files):
- microorganisms-1865375-supplementary.pdf
